# Supplementary material for: Early Inhibition of Phosphodiesterase 4B (PDE4B) Instills Cognitive Resilience in APPswe/PS1dE9 Mice
Source: Cells. 2024 Jun 8;13(12):1000. doi: 10.3390/cells13121000 (PMC11201979; doi:10.3390/cells13121000)
Supplement: Supplementary file 1 [file cells-13-01000-s001.zip]

Archive with 1 entries (1 files):
- cells-2939138-supplementary.pdf
